# Supplementary material for: Novel antibiotics effective against gram-positive and -negative multi-resistant bacteria with limited resistance
Source: PLoS Biol. 2019 Jul 9;17(7):e3000337. doi: 10.1371/journal.pbio.3000337 (PMC6615598; doi:10.1371/journal.pbio.3000337)
Supplement: S1 Data — (XLSX) [file pbio.3000337.s018.xlsx]

## Sheet: Fig 1b
Kill curves of MRSA using Pep16, Pep19 and Vancomycin at concentrations 30-fold above the MIC
log Cfu/ml
Time (h) of prelevement	Ctrl			PEP16 30MIC			PEP19 30MIC			Vanco 30MIC
0	5.7	5.7	6	5.7	5.7	6	5.7	5.7	6	5.7	5.7	6
0.5	5.7	5.8	5.9	4.9	5.3	4.46982	5.4	4.9	4.44716	6.1	5.7	5.97313
1	6	6.1	6.3	4.8	4.6	4.19033	4.4	4.5	3	5.8	6	6.0607
2	7		7.3	3.3	3.7	2.30103	3.3	3.8	2	6	6.1	5.60745
3	8	7.7	7	0	0	0	0	0	0	5.9	5.9	5.38021
4	8.5	8.6	7.8	0	0	0	0	0	0	5.6	5.5	5.45484

## Sheet: Fig 1c
	concentration (10^-6.M)	0.5	1	2	4	8	16	32	64	128	256	512
pep 16	Human erythrocyte hemolysis	0.00149912	0.00181945	0.00305499	0.00300923	0.00369564	0.00570912	0.0122072	0.0160968	0.0258439	0.0327995	0.0743046
	Human erythrocyte hemolysis standard errors	0.00247939	0.00267826	0.00298445	0.00266972	0.00350541	0.00339685	0.00618228	0.00817123	0.0103542	0.0125791	0.0165201
	ANTIBACTERIAL activity against MRSA (Absorbance OD 600 nm )		0.6825	0.76225	0.09325	0.09225	0.09175	0.09075	0.0895	0.0905
	ANTIBACTERIAL activity against MRSA (Absorbance OD 600 nm ) standard errors		0.150123	0.23453	0.00567891	0.00613052	0.00512348	0.00457347	0.00465475	0.00310913
	Living human kidney cells % standard errors	0.997993	0.997817	0.999103	0.999399	0.99747	0.999189	0.998836	0.994274	0.778135	0.0100925	5.49692e-05
	Living human kidney cells %	0.0034585	0.00449835	0.00140465	0.000536247	0.00609418	0.00106987	0.000776414	0.0030298	0.0605584	0.009767	0.000134647

## Sheet: Fig 1d
	concentration (10^-6.M)	0.5	1	2	4	8	16	32	64	128	256	512
pep 19	Human erythrocyte hemolysis	0.000949994	0.00113304	0.00241434	0.00213978	0.00172793	0.00168217	0.00529727	0.0178815	0.036918	0.0491361	0.0614458
	Human erythrocyte hemolysis standard errors	0.00159024	0.0015787	0.00274523	0.00255919	0.0024595	0.00220223	0.00403413	0.00967823	0.0156952	0.0161139	0.0254163
	ANTIBACTERIAL activity against MRSA (Absorbance OD 600 nm )	0.754	0.7725	0.74875	0.215	0.091	0.09125	0.091	0.093
	ANTIBACTERIAL activity against MRSA (Absorbance OD 600 nm ) standard errors	0.227307	0.248861	0.267689	0.173806	0.0057735	0.00607591	0.00535413	0.00583095
	Living human kidney cells % standard errors	0.997214	0.999437	0.999315	0.999318	0.9991	0.998677	0.998905	0.996759	0.885457	0.0578995	0
	Living human kidney cells %	0.00459539	0.000777189	0.000812914	0.000739346	0.001685	0.00213983	0.00111167	0.00148738	0.102162	0.0290343	0

## Sheet: Fig 1f
Kaplan-Meier survival table of mice infected with MRSA without treatment or with 1.5 mg.kg-1 Pep19 or Vancomycin 3 hours after infection.
Mice's number	Days of death after infection	Ctrl	Vanco 3h	Pep19 3h
488	14		0			0 =	Survival of mice
489	14		0			1 =	Death of mice
494	14		0
491	9		1
492	14		0
509	2	1
510	4	1
511	8	1
512	2	1
648	14	0
649	10	1
651	14	0
652	3	1
663	2		1
664	4		1
665	14		0
666	14		0
667	14		0
683	3	1
438	14	0
439	12	1
440	14	0
441	6	1
442	8	1
448	14			0
449	14			0
450	14			0
451	9			1
452	14			0
453	14		0
454	14		0
455	14		0
456	14		0
457	14		0
478	11			1
479	10			1
480	6			1
481	2			1
482	14			0

## Sheet: Fig 1g
Kaplan-Meier survival table of mice infected with MRSA without treatment or with 1.5 mg.kg-1 Pep19 or Vancomycin 15 hours after infection.
Mice's number	Days of death after infection	Ctrl	Vanco 15h	Pep19 15h
503	14		0			0 =	Survival of mice
504	2		1			1 =	Death of mice
505	6		1
506	13		1
507	4		1
509	2	1
510	4	1
511	8	1
512	2	1
648	14	0
649	10	1
651	14	0
652	3	1
678	2		1
679	9		1
680	7		1
681	7		1
682	2		1
683	3	1
438	14	0
439	12	1
440	14	0
441	6	1
442	8	1
463	14			0
464	14			0
465	14			0
466	14			0
467	14			0
468	14		0
469	14		0
470	14		0
471	14		0
472	5		1
495	14			0
496	14			0
497	3			1
513	4			1
517	14			0

## Sheet: Fig 1h
Kaplan-Meier survival probability table of severe sepsis assays with mice infected without treatment or with four repeated doses (0.5 mg.kg-1) of Pep16 or Brilacidin.
Mice's number	Days of death after infection	Ctrl	Pep16 0.5	Brila 0.5
526	2		1			0 =	Survival of mice
527	5		0			1 =	Death of mice
529	5		0
530	3		1
556	2	1
557	2	1
558	5	1
559	2	1
560	2	1
646	5		0
647	3		1
648	5		0
649	2		1
650	4		1
661	1	1
662	2	1
663	1	1
664	1	1
665	2	1
891	5			0
892	5			1
893	4			1
894	5			0
895	5			0
896	5			0
897	5			0
898	5			0
899	5			0

## Sheet: Fig 1i
Kaplan-Meier survival probability table of severe sepsis assays with mice infected without treatment or with four repeated doses (0.5 mg.kg-1) of Pep19 or Brilacidin.
Mice's number	Days of death after infection	Ctrl	Pep19 0.5	Brila 0.5
536	5		1			0 =	Survival of mice
537	5		0			1 =	Death of mice
538	5		0
539	5		1
540	5		0
556	2	1
557	2	1
558	5	1
559	2	1
560	2	1
651	5		0
652	3		1
653	2		1
654	2		1
655	2		1
661	1	1
662	2	1
663	1	1
664	1	1
665	2	1
891	5			0
892	5			1
893	4			1
894	5			0
895	5			0
896	5			0
897	5			0
898	5			0
899	5			0

## Sheet: Fig 1j
Kaplan-Meier survival probability table of severe sepsis assays with mice infected without treatment or with four repeated doses (0.5 mg.kg-1) of Vancomycin or Brilacidin.
Mice's number	Days of death after infection	CTRL	Vanco 0.5	Brila 0.5
546	3		1			0 =	Survival of mice
547	3		1			1 =	Death of mice
548	5		0
549	2		1
550	3		1
556	2	1
557	2	1
558	5	1
559	2	1
560	2	1
656	2		1
657	2		1
658	1		1
659	5		0
660	2		1
661	1	1
662	2	1
663	1	1
664	1	1
665	2	1
891	5			0
892	5			1
893	4			1
894	5			0
895	5			0
896	5			0
897	5			0
898	5			0
899	5			0

## Sheet: Fig 1l
Treatment of cutaneous abscesses from MRSA in mice by IV 24 h post-infection with a saline solution with 1.5 mg.kg-1 of Pep16, Pep19 or Vancomycin.
Area of dermonecrosis (mm2)
Ctrl-	Ctrl+	Pep16	Pep19	Vanco
0	183	46	160.2	197.8
0	82.7	55.1	96.4	164.7
0	180.4	34	106.4	166.7
0	194.5	34.7	176.2	90
0	124.7	25.3	165.8	88.6
0	190	87.3		44.4
0	283.5	67	78.8	88.5
0	250.3	70.4	98.9	82.8
0	168.7	108.8	174.7	67.1
0	118.4	65.2	106.7	13
CFU counts per abscess (log Cfu/ml)
Ctrl SCV	Pep16 SCV	Pep19 SCV	Vanco SCV
6.29	5.08	5.62	6.06
6.34	4.02	5.85	5.67
6.13	4.48	5.73	5.77
6.56	4.21	5.93	5.68
4.57	4.46	5.11	6.11
6.64	4.9	4.73	5.12
6.22	4.18	4.55	6.02
5	4.9	5.5	5.41
4.53	5	5.73	5.36
6.26	4.88	5.67	3.48
Intracellular ATP level (AU)
Ctrl 'normal growing'	Ctrl SCV	Pep16 'normal growing'	Pep16 SCV	Pep19 'normal growing'	Pep19 SCV	Vanco 'normal growing'	Vanco SCV
103131		128310	41729	128624	21955.1	122379	20326.9
110484		132345	25461.5	143636	16114.9	119801	5706.67
110435	62825.4	125218	23297.6	122235	17911.8	111813	6923.08
131929	57419.4	118805	12500	111054	16800	113023	10333.3
94653	57958.3	101820	14432.8	122356	28088.5	103234	15090.9

## Sheet: Fig 1m
Treatment of cutaneous abscesses induced by P. aeruginosa in mice using repeated doses post-infection with a saline solution or with Pep16 (30 mg.kg-1), Pep19 (30 mg.kg-1) or with colistin (9 mg.kg-1).
CFU counts per abscess (log Cfu/ml)
Ctrl	PEP16 30 mg/kg
8	7.1
7.8	7.8
7.6	7.6
8.3	7.6
8.1	7.2
	7.3
	7.6
	6.9
CFU counts per abscess (log Cfu/ml)
Ctrl	PEP19 30mg/kg	Colistine 9 mg/kg
5.22	5.3	3.8
6.79	4.34	4
6.8	3.16	4.8
6.1	3.11	4.6
6.5	2.85	4
6	6.21
4.3	4.95

[truncated: 9 more sheets: Fig 2d, Fig 2e, Fig 2g, Fig 2h, Fig S3a, Fig S3b, Fig S3c, Fig S4 pep 18, Fig S4 pep 15]
